# Supplementary material for: Effect of Chronic Tibolone Administration on Memory and Choline Acetyltransferase and Tryptophan Hydroxylase Content in Aging Mice
Source: Brain Sci. 2024 Sep 6;14(9):903. doi: 10.3390/brainsci14090903 (PMC11430777; doi:10.3390/brainsci14090903)
Supplement: Supplementary file 1 [file brainsci-14-00903-s001.zip]

Archive with 2 entries (2 files):
- Table S1. individual data young aged.pdf
- Table S2. exploration time Castillo Mendieta 2024.pdf
